# Supplementary material for: Lipid Droplet Biosynthesis Impairment through DGAT2 Inhibition Sensitizes MCF7 Breast Cancer Cells to Radiation
Source: Int J Mol Sci. 2021 Sep 18;22(18):10102. doi: 10.3390/ijms221810102 (PMC8466244; doi:10.3390/ijms221810102)
Supplement: Supplementary file 1 [file ijms-22-10102-s001.zip]

Archive with 1 entries (1 files):
- ijms-1298465-supplementary.pdf
